# Supplementary material for: Conjunctivitis, the key clinical characteristic of adult rubella in Japan during two large outbreaks, 2012–2013 and 2018–2019
Source: PLoS One. 2020 Apr 24;15(4):e0231966. doi: 10.1371/journal.pone.0231966 (PMC7182207; doi:10.1371/journal.pone.0231966)
Supplement: S1 Table — (XLSX) [file pone.0231966.s001.xlsx]

## Sheet: all
ID	Year(2019:0 2018:1 2017:2 2013:3 2012:4)	Case	0:Control,1:Case	Laboratory_day	Sex(0:female,1:male)	Age	Period (2012−2013：1 2018−2019：0)	Onset	Time from onset to exam, day	Race (Japanese:1, Foreigners:0)	Contact with rubella(1:Yes, No:）	Recent travel history (Yes:1, No:0）	Pregnant (1:Yes, 0:No)	Rash (1:Yes, 0:No)	Location of rash (1:generalized, 0:focal)	Face rash (1:Yes, 0:No)	Trunk rash (1:Yes, 0:No)	Extremity rash (1:Yes, 0:No)	Lymphadenopahty (1:Yes, 0:No)	Cervical lymphadenopathy (1:Yes, 0:No)	Periauricular lymphadenopathy (1:Yes, 0:No)	Arthralgia (1:Yes, 0:No,)	Headache (1:Yes, 0:No)	Diarrhea (1:Yes, 0:No)	Nausea/Vomitting (1:Yes, 0:No)	Max Fever	Conjunctivitis(1:Yes, 0:No)	catal (1:Yes, 0:No)	WBC count	Atypical lymphocyte(%)	Atypical lymphocyte	Plt count (x10E4)	CRP	AST	ALT	LDH	IgM (0: negative, 1:positive, 2:±)	IgM titer	IgG (0: negative, 1:positive, 2:±)	Ig G titer	PCR (1:positive, 0: negative)	Gene type	IgM positive at first (1:positive 0:other)	IgM intermediate at first (1:intermediate 0:other)	IgM negative at first (1:negative 0:other)	Vaccination (0:none, 1:1 time, 2: 2time, 3: unclear)	Vaccination for analysis in rubella (0 vs 1) (1:none 0:1time)	Vaccination for analysis in rubella (1 vs others) (1:1time 0:others)	No vaccination vs others (1:no vaccine 0:other)
1	0	rubella	1	2019-01-07	0	31	0	2019-01-01	7	1	0	0	0	1	1	0	1	1	1	1	1	0	0	0	0	37.3	1	0	2960	0.04	118	14.7	0.22	40	32	235	1	3.05	1	4.2	1	1E	1	0	0	0	1	0	1
2	0	rubella	1	2019-03-11	1	45	0	2019-03-06	6	1	0	0	0	1	1	0	1	1	1	0	0	1	0	0	0	37.5	1	1	4120	0.07	288	18.3	0.65	37	45	321	1	7.67	1	7.7	1	1E	1	0	0	3		0	0
3	0	rubella	1	2019-03-12	0	26	0	2019-03-09	4	1	0	0	0	1	1	0	1	1	1	1	1	0	0	0	0	37	1	1	3400	0.01	34	22	0.48	30	38	254	1	2.23	0	1.4	1	1E	1	0	0	0	1	0	1
4	0	rubella	1	2019-03-26	0	34	0	2019-03-25	2	1	0	0	0	1	1	1	1	1	1	1		0	1	0	0	36.7		0	3130			18.7	0.18	16	13	121	0	0.45	1	2.4	1	1E	0	0	1	3		0	0
5	0	rubella	1	2019-03-28	0	28	0	2019-03-24	5	1	0	0	0	1	1	1	1	1	1	1	1	1	1	1	0	39	1	1	5340	なし		20.9	0.65	34	20	325	1	5.46	1	10.4	1	1E	1	0	0	3		0	0
6	1	rubella	1	2018-06-26	1	34	0	2018-06-23	4	1	0	1	0	1	1	1	1	1	1	1		1	1	0	0	37.5	1	1	3590	0	0	22.3	0.25	28	30	207	0	0.21	0	1.1	1	2B	0	0	1	3		0	0
7	1	rubella	1	2018-08-09	1	28	0	2018-08-08	2	1	0	0	0	1	1	1	0	1	1	1	1	1	0	0	0	37.8	1	0	4780	0.02	95	15.9	0.69	36	35		2	0.99	0	0.03	1	1E	0	1	0	0	1	0	1
8	1	rubella	1	2018-09-19	0	32	0	2018-09-16	4	1	1	0	0	1	1	1	1	1	1	0	1	0	0	0	0	39	1	1	4230	0.09	380	10.3	1.51	38	43	519	1	8.6	1	7.1	1	1E	1	0	0	3		0	0
9	1	rubella	1	2018-09-21	1	42	0	2018-09-13	9	1	0	0	0	1	1	1	1	1	1	1	1	0	0	0	0	37.5	0	1	5720	0.03	171	21.1	0.36	212	332	382	1	7.15	1	4.1	1	1E	1	0	0	1	0	1	0
10	1	rubella	1	2018-10-06	1	53	0	2018-10-06	1	1	0	1	0	1	1	0	1	1	1	1	1	0	1	0	0	38.5	1	0	3090			24.8	0.26	50	49	249	1	1.41	0	0.8	1	1E	1	0	0	0	1	0	1
11	1	rubella	1	2018-10-08	1	29	0	2018-10-05	4	1	0	1	0	1	1	1	1	1	1	1		1	0	0	0	39	1	0	4650			16.9	1.75	32	33	337	1	5.5	1	5.5	1	1E	1	0	0	3		0	0
12	1	rubella	1	2018-10-22	1	36	0	2018-10-19	4	1	0	0	0	1	1	0	1	1	1	1	1	0	0	1	0	38.4	1	1	4900	0.06	294	13.7	5.95	201	309	725	1	5.09	1	8.1	1	1E	1	0	0	3		0	0
13	1	rubella	1	2018-11-19	1	31	0	2018-11-16	4	1	0	0	0	1	1	1	1	1	1	1	0	1	0	0	0	37.7	1	1	3420	0.05	171	18.2	0.82	38	41	296	1	5.58	1	5.2	1	1E	1	0	0	3		0	0
14	1	rubella	1	2018-11-28	1	29	0	2018-11-26	3	1	0	1	0	1	1	1	1	1	1	1	1	1	0	0	0	38.1	1	1	5420	0	0	20.7	2.94	51	80	277	1	3.48	1	1.8	1	1E	1	0	0	3		0	0
15	1	rubella	1	2018-12-03	0	54	0	2018-12-01	3	1	0	0	0	1	1	1	1	1	1	1	1	0	0	0	0	37.5	1	0									1	5.52	1	8.7			1	0	0	3		0	0
16	1	rubella	1	2018-12-12	1	45	0	2018-12-11	2	1	0	0	0	1	1	1	1	1	0	0	0	1	0	0	0	38	1	0	2870	0.02	57	17.8	0.47	28	12	206	2	0.91	1	2	1	1E	0	1	0	0	1	0	1
17	3	rubella	1	2013-01-04	1	26	1	2013-01-01	4	1	0	0	0	1	1	1	1	1	1	1		0	0	0	0	37	1	1	6010	0.02	120	15.4	0.5	21	14	283	1	1.56	0	0.9			1	0	0	3		0	0
18	3	rubella	1	2013-01-21	1	39	1	2013-01-15	7	1	0	0	0	1	1	1	1	1	1	1	0	0	0	0	0	38.8	1	0	6120	0.03	183	18.2	0.14	24	14	320	1	9.3	1	37.7			1	0	0	3		0	0
19	3	rubella	1	2013-01-22	1	43	1	2013-01-21	2	1	0	0	0	1	1	0	1	1	0	0	0	0	0	0	0	37.8	1	1	2500	0.01	25	15.2	0.34	44	56	232	1	3.85	2	2			1	0	0	3		0	0
20	3	rubella	1	2013-01-24	1	28	1	2013-01-22	3	1	0	0	0	1	1	1	1	1	1	1		0	0	1	1	39	1	0	6320	0	0	14.3	3.67	36	27	365	1	2.64	2	3			1	0	0	3		0	0
21	3	rubella	1	2013-01-25	1	41	1	2013-01-22	4	1	0	0	0	1	1	1	1	1	1	1	0	1	0	0	0	37.6	1	1	6880	0.04	275	15.4	1.5	26	38	331	1	5.49	2	3.6			1	0	0	3		0	0
22	3	rubella	1	2013-01-30	1	22	1	2013-01-14	17	1	0	0	0	1	1	1	1	1	1	1	1	0	0	0	0	37.3	1	0	3680	0.01	36	18.9	0.18	20	16	197	1	8.26	1	45.5			1	0	0	0	1	0	1
23	3	rubella	1	2013-01-30	1	25	1	2013-01-28	3	1	0	0	0	1	1	1	1	1	1	1	1	0	0	0	0	37.5	1	1	4490	0.02	89	11.4	0.36	27	31	197	1	6.77	0	0.6			1	0	0	3		0	0
24	3	rubella	1	2013-01-31	1	43	1	2013-01-30	2	1	0	0	0	1	1	1	1	1	1	1	1	0	1	0	0	36.9	1	0	3290	0	0	18.2	0.15	23	20	222	2	1.14	0	1.6			0	1	0	3		0	0
25	3	rubella	1	2013-02-01	1	23	1	2013-01-30	3	1	0	0	0	1	1	1	1	1	1	1	1	0	0	0	0	37.4	1	0	4930	0	0	14.6	0.12	33	44	321	1	5.37	1	4.5			1	0	0	0	1	0	1
26	3	rubella	1	2013-02-06	1	37	1	2013-02-01	6	1	0	0	0	1	1	1	1	1	1	0	0	1	0	0	0			1	5370	0	0	19.2	0.45	67	127	263	1	2.24	1	9.4			1	0	0	1	0	1	0
27	3	rubella	1	2013-02-06	1	42	1	2013-02-03	4	1	0	0	0	1	1	1	1	1	1	1	1	0	0	0	0	38	1	0	2220	0.01	22	7.2	3.22	22	28	193	0	0.3	0	1.3			0	0	1	3		0	0
28	3	rubella	1	2013-02-07	1	44	1	2013-01-28	11	1	0	0	0	1	1	1	1	1	1	1	0	1	0	0	0	36.2	1	1	6710	0.03	181	16.7	0.33	49	72	442	1	9.27	1	39.3			1	0	0	3		0	0
29	3	rubella	1	2013-02-07	1	43	1	2013-02-05	3	1	0	0	0	1	1	1	1	1	0	0	0	0	1	0	0	38.3	1	1	2860	0.02	57	13.7	0.62	68	63	279	1	1.97	0	1.1			1	0	0	3		0	0
30	3	rubella	1	2013-02-12	1	29	1	2013-02-09	4	1	0	0	0	1	1	1	1	1	1	1	1	0	0	0	0	36.2	1	1	3430	0.02	68	10.1	0.3	36	28	298	1	6.2	1	90.2			1	0	0	3		0	0
31	3	rubella	1	2013-02-26	0	23	1	2013-02-24	3	1	0	0	0	1	1	1	1	1	1	1	1	1	1	0	1	39.2	1	1	4220			17.3	0.9	23	13	159	0	0.19	0	0.22			0	0	1	3		0	0
32	3	rubella	1	2013-03-01	1	25	1	2013-02-20	10	1	0	0	0	1	1	1	1	1	0	0	0	0	1	0	1	39.8	1	0	7760			13.2	0.55	30	36	393	1	9.15	なし	なし			1	0	0	3		0	0
33	3	rubella	1	2013-03-04	1	26	1	2013-03-01	4	1	0	0	0	1	1	1	1	1	1	1	1	0	1	0	1	40	1	1	6090	0.02	121	11.9	2.73	43	30	398	1	3.65	2	2.8			1	0	0	3		0	0
34	3	rubella	1	2013-03-11	1	33	1	2013-03-07	5	1	0	0	0	1	1	1	1	1				0	0	0	0	37		1	6230	0.03	186	16.1	1.11	35	31	377	1	8.67	1	46.8			1	0	0	3		0	0
35	3	rubella	1	2013-03-11	1	34	1	2013-03-08	4	1	0	0	0	1	1		1	1	0	0		0	0	0	0	36	1		4340			19.7	0.85	18	16	213	1	5.83	1	7.8			1	0	0	3		0	0
36	3	rubella	1	2013-03-12	1	38	1	2013-03-11	2	1	0	0	0	1	1		1	1	1	1		0	0	0	0	38.5	1	1	2350	0	0	27.5	0.1	37	21	245	2	1.16	2	2.1			0	1	0	3		0	0
37	3	rubella	1	2013-03-14	1	60	1	2013-03-08	7	1	0	0	0	1	1	1	1	1	1	1	0	1	0	0	0	38	1	1	5190	0.04	207	13	1.81	41	53	368	1	8.94	1	40.6			1	0	0	3		0	0
38	3	rubella	1	2013-03-15	1	63	1	2013-03-13	3	1	0	0	0	1	1		1	1				0	0	0	0	37.8	1		6310	0.02	126	17	2.72	23	14	421	1	7.71	なし	なし			1	0	0	3		0	0
39	3	rubella	1	2013-03-18	1	25	1	2013-03-16	3	1	0	0	0	1	1	1	1	1	1	1	1	0	0	1	0	39	1	1	2400	0	0	13.6	1.05	75	103	346	1	1.26	0	0.4			1	0	0	3		0	0
40	3	rubella	1	2013-03-18	0	56	1	2013-03-16	3	1	0	0	0	1	1	1	1	1	1	1	0	0	0	0	0	37.8	1	0	2500	0.01	25	18.3	0.12	23	14	254	1	1.73	0	0.5			1	0	0	3		0	0
41	3	rubella	1	2013-03-22	1	31	1	2013-03-12	11	1	1	0	0	1	1		1	1	1	1	0	0	1	0	1	38	0	1	8250			12.6	8.42	53	40	523	1	11.15	2	2.9			1	0	0	3		0	0
42	3	rubella	1	2013-03-25	0	23	1	2013-03-23	3	1	0	0	0	1	1	1	1	1	1	1	1	1	1	0	1	37	1	1	1600	0.02	32	15.5	0.81	25	21	300	1	2.35	0	1.3			1	0	0	3		0	0
43	3	rubella	1	2013-03-27	1	24	1	2013-03-23	5	1	0	0	0	1	1	1	1	1	1	1	1	0	1	0	0	39	1	1	5350	0.05	267	16.3	1.81	31	16	527	1	8.54	1	7			1	0	0	3		0	0
44	3	rubella	1	2013-04-15	1	32	1	2013-04-09	7	1	0	0	0	1	1	1	1	1	1	1	0	1	0	0	0	38	1	0	4740			15.6	1.24	33	28	321	1	1.74	0	1			1	0	0	3		0	0
45	3	rubella	1	2013-04-24	1	28	1	2013-04-24	1	1	0	0	0	1	1	1	1	1	0	0	0	0	1	0	0	37.1	0	1	4790	0.01	47	13.2	1.88	26	21	305	1	3.03	0	0.29			1	0	0	3		0	0
46	3	rubella	1	2013-04-26	1	25	1	2013-04-09	18	1	1	0	0	1	1	0	1	1	0	0	0	0	0	0	0	36.7	1	0	3150	0	0	14.1	0.43	32	49	186	0	0.38	0	1			0	0	1	3		0	0
47	3	rubella	1	2013-05-07	0	26	1	2013-05-04	4	1	0	0	0	1	1	1	1	1	1	1		0	0	0	0	35.5		0	2330			18.5	0.13	16	10	182	2	1.02	1	11.2			0	1	0	3		0	0
48	3	rubella	1	2013-05-07	0	24	1	2013-05-02	6	1	0	0	0	1	1	1	1	1	1	1		1	0	0	0	40.2	1	0	6860	0.02	137	17.7	1.03	29	12	426	1	1.5	2	2.1			1	0	0	3		0	0
49	3	rubella	1	2013-05-07	1	50	1	2013-05-03	5	1	0	0	0	1	1	1	1	1	0	0	0	0	0	0	0	37	1	1	5810	0.13	755	19.7	3.6	43	58	614	1	9.58	1	31			1	0	0	3		0	0
50	3	rubella	1	2013-06-03	1	29	1	2013-05-28	7	1	0	0	0	1	1	1	1	1	0	0	0	1	0	0	0	38	1	1	7740			13.8	1.81	48	39	564	1	9.8	2	3.8			1	0	0	1	0	1	0
51	3	rubella	1	2013-06-05	0	25	1	2013-06-01	5	1	0	0	0	1	1	1	1	1	1	1	1	1	0	0	1	39.9	1	1	6860	0.27	1852	10.2	1.48	42	12	551	1	9.25	1	4.3			1	0	0	0	1	0	1
52	3	rubella	1	2013-06-07	1	43	1	2013-05-24	15	1	0	0	0	1	1	1	1	1	1	1		1	0	0	0	37.7		1	2720			14.7	0.49	18	12	173	0	0.29	0	0.4			0	0	1	3		0	0
53	3	rubella	1	2013-06-17	1	41	1	2013-06-13	5	1	0	1	0	1	1	1	1	1	0	0		0	0	0	0	38	1	1	3040			13.3	2.46	59	55	285	1	1.89	0	0.4			1	0	0	3		0	0
54	3	rubella	1	2013-06-17	1	19	1	2013-06-14	4	1	0	0	0	1	1		1	1	1	1		0	0	0	0	37			2800	0	0	17.8	0.26	61	72	244	1	10.96	1	128			1	0	0	3		0	0
55	3	rubella	1	2013-06-24	1	18	1	2013-06-22	3	1	0	0	0	1	1	0	1	1	1	1		0	1	0	1	37.3		0	6520	0.03	195	13.8	0.14	29	37	305	1	13.27	1	15.3			1	0	0	1	0	1	0
56	3	rubella	1	2013-07-01	1	20	1	2013-06-24	8	1	0	0	0	1	1	1	1	1	1	1		0	0	0	0	39.2	1	1	3670	0.01	36	14.7	0.19	20	12	196	0	0.45	0	1.1			0	0	1	3		0	0
57	3	rubella	1	2013-07-09	0	28	1	2013-06-29	11	1	1	0	0	1	1	1	1	1	1	1	1	0	0	1	0	37.1	1	1									0	0.47	0	0.9			0	0	1	0	1	0	1
58	3	rubella	1	2013-07-12	1	28	1	2013-07-07	6	1	0	0	0	1	1	1	1	1	0	0	0	0	0	0	0	40.5	1	1	6210			17	1.17	41	40	303	0	0.76	0	0.4			0	0	1	3		0	0
59	3	rubella	1	2013-09-06	0	48	1	2013-08-24	14	1	0	0	0	1	1	1	1	1	1	1		0	0	1	0	37.1	1	0	2570			18	0.49	18	15	176	0	0.26	0	0.5			0	0	1	0	1	0	1
60	3	rubella	1	2013-11-20	1	27	1	2013-11-07	14	0	0	0	0	1	1	1	1	1	1	1	1	0	0	0	0		1	0	5580	0.01	55	14.8	0.22	76	88	508	1	7.56	1	32.2			1	0	0	3		0	0
61	3	rubella	1	2013-11-25	1	49	1	2013-11-04	22	1	0	0	0	1	1	1	1	1	1	1		1	0	0	0	38.8	1	0	3970			15	3.23	52	55	332	0	0.72	0	1.8			0	0	1	3		0	0
62	4	rubella	1	2012-04-17	1	23	1	2012-04-02	16	1	0	0	0	1	1	1	1	1	1	1	0	0	0	0	0	39.5	1	0	2730			12.9	0.97	35	39	228	0	0.44	0	0.6			0	0	1	3		0	0
63	4	rubella	1	2012-07-02	0	28	1	2012-06-23	10	1	0	0	0	1	1		1	1	1	1	0	1	0	0	0	37.3	1	1	不明			不明	不明	不明	不明	不明	1	8.39	1	40.4			1	0	0	3		0	0
64	4	rubella	1	2012-07-13	0	22	1	2012-07-03	11	1	0	0	0	1	1	1	1	1	1	1		0	1	1	1	38	1	0	4750			17.2	0.02	34	30	249	0	0.24	0	1			0	0	1	0	1	0	1
65	4	rubella	1	2012-07-13	1	36	1	2012-07-10	4	1	0	0	0	1	1		1	1	1	1		0	1	0	0	39.9	1	1	5550	0.04	277	13.2	1.69	28	18	378	1	2.49	2	2.5			1	0	0	3		0	0
66	4	rubella	1	2012-07-20	0	38	1	2012-07-08	13	1	1	0	0	1	1		1	1	1	1		0	0	0	0		1	1	5880			15.8	0.34	35	40	321	0	0.72	0	1.5			0	0	1	3		0	0
67	4	rubella	1	2012-08-03	1	28	1	2012-07-31	4	1	0	0	0	1	1	1	1	1				0	0	0	0	39.8	1	0	3720			12.7	2.57	44	35	396	1	2.18	0	0.6			1	0	0	3		0	0
68	4	rubella	1	2012-08-20	1	49	1	2012-08-11	10	1	0	1	0	1	1	1	1	1	1	1		0	0	0	0	38.7	1	0	6890	0.01	68	19.1	0.24	63	117	なし	0	0.65	なし				0	0	1	3		0	0
69	4	rubella	1	2012-08-30	1	24	1	2012-08-29	2	1	0	0	0	1	1	1	1	1	1	0	0	0	1	0	0	38	1	1	3870	0.02	75	12.8	0.64	38	47	229	1	2.16	0	0.1			1	0	0	1	0	1	0
70	4	rubella	1	2012-08-31	1	34	1	2012-08-01	31	1	0	0	0	1	1	1	1	1				0	1	0	0	39.3	0	1	6930	0.01	69	18.2	0.67	102	156	330	0	0.28	1	0.78			0	0	1	3		0	0
71	4	rubella	1	2012-09-03	1	22	1	2012-09-01	3	1	0	0	0	1	1	1	1	1	1	1	1	1	0	1	0	39.3	1	0	5370	0.02	107	14.8	1.68	33	20	294	1	2.14	0	1.9			1	0	0	1	0	1	0
72	4	rubella	1	2012-09-27	1	34	1	2012-09-21	7	1	0	0	0	1	1	0	1	1	1	1	1	1	0	1	0	38	1	1	5210	0.03	152	15	4.17	39	25	504	1	7.1	1	2.01			1	0	0	3		0	0
73	4	rubella	1	2012-10-01	1	22	1	2012-09-25	7	1	0	0	0	1	1	1	1	1	1	1		0	1	0	0	38	1	1	3440	0.02	68	19.5	0.38	28	19	313	1	2.61	0	1			1	0	0	1	0	1	0
74	4	rubella	1	2012-10-04	0	31	1	2012-09-18	17	1	0	0	0	1	1	1	1	1	1	1	1	1	1	0	0	39.5	1	1	3030	0.01	30	10.4	3.89	60	32	293	0	0.43	0	0.8			0	0	1	1	0	1	0
75	4	rubella	1	2012-10-09	1	60	1	2012-10-08	2	1	0	0	0	1	1		1	1				0	0	0	0	39.6			4710			14.2	1.91	30	21	359	1	3.28	なし				1	0	0	3		0	0
76	4	rubella	1	2012-10-22	1	40	1	2012-10-19	4	1	0	0	0	1	1	1	1	1	1	1	1	1	0	0	0	39	1	1	4280	0.04	171	15.5	1.43	27	17	228	1	4.4	2	3.7			1	0	0	3		0	0
77	4	rubella	1	2012-11-21	1	23	1	2012-11-19	3	1	0	0	0	1	1	1	1	1	1	1		1	0	0	0	38.6	1	1	4480	0	0	14.7	1.88	23	17	318	1	2.12	0	1.5			1	0	0	3		0	0
78	4	rubella	1	2012-11-26	1	19	1	2012-11-22	5	1	1	0	0	1	1	1	1	1	1			0	0	0	0				7250			16.1	0.19	28	17	310	1	1.74	0	0.5			1	0	0	3		0	0
79	4	rubella	1	2012-11-26	1	22	1	2012-11-21	6	1	1	0	0	1	1	1	1	1	1	1		0	0	0	0	37.6		0	6120			16.6	0.89	46	25	263	1	4.91	2	2.1			1	0	0	3		0	0
80	4	rubella	1	2012-12-04	1	42	1	2012-11-28	7	1	1	0	0	1	1	1	1	1	1	1		0	0	1	0	39.2	1	1	6190			8.8	1.19	24	23	203	0	0.22	なし				0	0	1	3		0	0
81	4	rubella	1	2012-12-14	1	37	1	2012-12-13	2	1	1	0	0	1	1	1	1	1	1	1	1	0	0	0	0	39.2	1	0	5950	0	0	11.1	0.57	31	48	270	1	2.06	なし				1	0	0	3		0	0
82	4	rubella	1	2012-12-20	1	19	1	2012-12-10	11	1	0	0	0	1	1	1	1	1	1	1	1	0	0	0	0	37.1	1	1	4050			13.1	0.32	28	25	197	1	9.91	1	15.7			1	0	0	3		0	0
83	0	control	0	2019-01-04	0	34	0	2018-12-16	20	1	0	1	0	1	0	0	0	1	1	1	0	0	0	0	0	39	0	1	6360	0.03	190	16.1	1.36	64	83	451	0	0.05	1	14.5			0	0	1	2			0
84	0	control	0	2019-01-04	0	29	0	2018-12-29	7	1	0	0	1	1	1	0	1	1	1	1	0	0	0	0	0	36.5	0	1									0	0.04	1	7.4			0	0	1	2			0
85	0	control	0	2019-01-15	0	25	0	2019-01-12	4	1	0	0	0	1	1	0	0	1	1	1	1	0	0	0	0	36.6	0	0	7480	なし		23.7	0.66	12	8	174	0	0.04	1	6.6			0	0	1	1			0
86	0	control	0	2019-01-30	0	27	0	2019-01-28	3	1	0	1		1	0	0	1	1	1	1	0	1	0	1	0	38	0	0	4750			15.4	0.35	40	18	206	0	0.48	1	12.4			0	0	1	3			0
87	0	control	0	2019-02-05	1	58	0	2019-02-01	5	1	0	0	0	1	1	0	1	1				1	0	0	0	37.4	0	0	15390	0	0	33.3	16.67	58	136	280	0	0.05	0	1.6			0	0	1	3			0
88	0	control	0	2019-02-12	1	30	0	2019-02-06	7	1	0	1	0	1	1	1	1	1	1	1	0	0	0	1	0	35.5	0	0	2910	なし		15.4	15.4	85	69	284	0	0.02	0	0.4	0		0	0	1	0			1
89	0	control	0	2019-03-01	1	26	0	2019-02-18	12	1	0	0	0	1	1	0	1	1	0	0	0	0	0	0	0	39		1									0	0.02	0	1.4			0	0	1	3			0
90	0	control	0	2019-03-04	1	34	0	2019-02-25	8	1	0	0	0	1	1	1	1	1	1	1	0	1	1	1	0	39.6	0	1	9610			25.4	8.08	20	27	199	0	0.03	1	55.7	0		0	0	1	3			0
91	0	control	0	2019-03-11	1	39	0	2019-02-28	12	1	0	0	0	1	1	1	1	1	0	0	0	0	0	0	0	36	0	0									0	0.07	1	5.4			0	0	1	3			0
92	0	control	0	2019-03-11	1	40	0	2019-03-05	7	1	0	1	0	1	1	0	1	1	0	0	0	1	0	0	0	38.8	0	1	3070	0.01	30	22.1	0.49	28	35	173	0	0.11	1	128	0		0	0	1	3			0
93	0	control	0	2019-03-18	1	44	0	2019-03-04	15	1	0	0	0	0					0	0	0	1	1	0	0	39.6	0	1	6970	0.03	209	28	3.55	35	48	294	0	0.1	1	4.1			0	0	1	3			0
94	0	control	0	2019-03-18	1	25	0	2019-03-15	4	1	0	0	0	0					1	1	1	0	0	0	0	40	0	0	6260	4	250	26.5	7.42	34	68	228	0	0.08	1	49.5			0	0	1	3			0
95	0	control	0	2019-03-19	1	33	0	2019-03-17	3	1	0	1	0	1	0	0	0	1	1	1	0	1	1	0	0	37.2	0	0	5410			16.1	2.52	31	45	208	0	0.26	1	6.8			0	0	1	3			0
96	0	control	0	2019-03-22	1	39	0	2019-03-17	6	1	0	0	0	1	1	0	1	1	0	0	0	0	0	0	0	37	0	0	7000			22.9	0.45	32	25	397	0	0.1	1	4	0		0	0	1	3			0
97	0	control	0	2019-03-22	1	44	0	2019-03-18	5	1	0	1	0	1	1	1	1	1	1	1	0	0	0	0	0	38	0	1	10440			20.6	5.84	23	28	230	0	0.03	1	13.5	0		0	0	1	3			0
98	0	control	0	2019-03-25	0	20	0	2019-03-15	11	1	0	0	0	1	1	0	1	1	1	0	0	0	1	0	0	36.9	0	1	6590			34.9	0.12	14	11	162	0	0.19	1	31.4	0		0	0	1	0			1
99	0	control	0	2019-03-26	1	35	0	2019-03-24	3	1	0	1	0	1	1	1	1	1	0	0	0	0	0	0	0	36.5	0	0	5010			28	0.15	20		210	0	0.14	1	116.7	0		0	0	1	1			0
100	0	control	0	2019-03-29	1	28	0	2019-03-26	4	1	0	0	0	1	1	0	1	1	1	1	0	0	0	0	0	38	0	1	10390	0	0	14.5	13.26	17	24	176	0	0.01	1	2.8			0	0	1	1			0
101	1	control	0	2018-01-04	0	29	0	2017-12-23	13	1	0	0	0	1	1	1	1	1	0	0	0	0	1	0	0	38	1	0	6350			13.5	7.39	39	61	299	0	0.05	1	4.1			0	0	1	3			0
102	1	control	0	2018-02-05	1	39	0	2018-01-31	6	1	0	0	0	1	1	0	1	1	1	1		0	0	0	0		0	0	5260	0	0	14	0.38	31	35	282	0	0.07	不明				0	0	1	3			0
103	1	control	0	2018-03-06	0	23	0	2018-03-03	4	1	0	0	0	1	1	0	1	1	1	1	0	0	0	0	0	38	0	0	5380			17.2	1.17	17	7	205	0	0.74	1	22.8			0	0	1	3			0
104	1	control	0	2018-04-10	0	35	0	2018-04-04	7	1	0	0	0	1	1	1	1	1	1	1	0	0	0	0	0	38.6	0	1	4940	0	0	14.6	4.91	31	23	339	0	0.09	1	35.2	0		0	0	1	3			0
105	1	control	0	2018-04-27	1	41	0	2018-04-26	2	1	0	0	0	1	1	0	1	1	0	0	0	0	0	0	0	36.4	0	0	3000	0.03	90	19	0.33	35	40	161	0	0.13	1	43.6	0		0	0	1	3			0
106	1	control	0	2018-05-14	0	31	0	2018-05-12	3	1	0	0	0	1	1	1	1	1	0	0	0	0	0	0	0	38	0	1	11150	0	0	17.8	7.02	10	8	131	0	0.07	0	1.6	0		0	0	1	3			0
107	1	control	0	2018-05-17	0	22	0	2018-05-17	1	1	0	0	0	1	1	0	1	1	0	0	0	0	0	0	0	38.9	0	1	5560	0.02	111	12.9	0.81	36	20	281	0	0.07	1	8.9			0	0	1	2			0
108	1	control	0	2018-05-18	0	27	0	2018-05-18	1	1	0	0	0	1	1	0	1	1	1	1	0	0	0	0	0	38	0	1	8060	0	0	25.2	0.14	631	819	689	0	0.19	1	13			0	0	1	2			0
109	1	control	0	2018-08-01	1	36	0	2018-08-01	1	1	0	0	0	1	1	0	1	1	0	0	0	0	0	0	0	40	0	0	7310			7.1	2.26	30	46	271	0	0.09	1	10			0	0	1	3			0
110	1	control	0	2018-08-17	1	44	0	2018-08-11	7	1	0	0	0	0					0	0	0	0	0	0	0	40.4	0	0	4220	0	0	12.3	4.66	48	48	423	0	0.05	1	7.2			0	0	1	1			0
111	1	control	0	2018-09-03	1	34	0	2018-09-02	2	1	0	0	0	1	0	0	1	0	0	0	0	0	1	0	0	38.6	1	0	10580	0	0	21.2	0.21	31	78	222	0	0.05	1	24.4			0	0	1	3			0
112	1	control	0	2018-09-17	0	42	0	2018-09-15	3	1	0	1	0	1	1	0	1	1	0	0	0	1	0	0	0	37.8	0	0	3560	0	0	15.9	0.29	19	17	177	0	0.02	1	17.8			0	0	1	3			0
113	1	control	0	2018-09-19	0	36	0	2018-09-07	13	1	0	0	0	1	0	0	0	1	0	0	0	0	0	0	0	37.2	0	0									0	0.5	1	14.2			0	0	1	3			0
114	1	control	0	2018-09-21	0	37	0	2018-09-21	1	1	0	0	0	1	0	0	0	1	1	1	0	0	0	0	0	36.6	0	0									0	0.07	1	95.3			0	0	1	3			0
115	1	control	0	2018-09-25	0	22	0	2018-09-23	3	1	0	0	0	1	0	0	1	1	1	1	0	1	0	0	0	38	0	0	10260	0	0	33.5	5.12	10	8	135	0	0.09	1	7.2			0	0	1	3			0
116	1	control	0	2018-09-25	0	45	0	2018-09-25	1	1	0	0	0	1					1	1	0	0	0	0	0	37.1	0	1	4710	0	0	13.7	0.92	26	33	206	0	0.1	2	2.4			0	0	1	3			0
117	1	control	0	2018-10-01	1	51	0	2018-09-29	3	1	0	0	0	1	1	0	1		1	1	0	0	0	0	0	36.9	0	0	4460	0	0	31.1	2.4	35	34	197	0	0.06	1	29			0	0	1	3			0
118	1	control	0	2018-10-16	1	42	0	2018-10-10	7	1	0	1	0	1	0	0	1	0	1	1	0	0	0	0	0	38	0	0	7010			23.8	6.96	66	30	255	0	0.24	1	122.6	0		0	0	1	0			1
119	1	control	0	2018-10-17	1	44	0	2018-10-15	3	1	0	0	0	1	1	0	1	1	0	0	0	0	0	0	0	37.1	1	0									0	0.01	0	0.7	0		0	0	1	3			0
120	1	control	0	2018-10-25	1	64	0	2018-10-23	3	1	0	0	0	1	1	1	1	1	1	1		0	0	0	0	37.8	1	0	3700	0.02	74	14.6	0.79	66	71	279	0	0.09	不明				0	0	1	3			0
121	1	control	0	2018-11-08	1	55	0	2018-11-06	3	1	0	0	0	1	1	1	1	1	1	1		0	0	0	0	38	1	0	14360	0	0	26.8	3.81	12	11	205	0	0.09	1	5.8	0		0	0	1	3			0
122	1	control	0	2018-11-14	1	31	0	2018-11-04	11	1	0	0	0	1	1	1	1	1	0	0	0	0	0	0	0	39	0	0	3930	0.01	39	10.4	3.44	56	52	478	0	0.12	1	30.2			0	0	1	3			0
123	1	control	0	2018-12-12	1	47	0	2018-12-09	4	1	0	0	0	1	1	1	1	1	0	0	0	0	0	0	0	37.3	0	0	7860	0.01	78	36.8	1.38	20	22	330	0	0.07	1	21.7			0	0	1	3			0
124	1	control	0	2018-12-14	1	55	0	2018-12-10	5	1	0	0	0	1	1	1	1	1				0	0	0	0	36.6	0	0	2160	0	0	19	0.05	17	12	282	0	0.05	1	10.7	0		0	0	1	3			0
125	1	control	0	2018-12-17	0	27	0	2018-12-13	5	1	0	1	0	1	1	1	1	1	1	1	1	0	0	0	0	38.5	1	1	4470			15.9	1.3	17	9	182	0	0.02	1	20.2	0		0	0	1	2			0
126	1	control	0	2018-12-21	0	20	0	2018-12-11	11	1	0	0	0	0					0	0	0	0	0	0	0	37.1	0	0	4760	0	0	26.8	0.01	15	9	142	0	0.05	1	17.1			0	0	1	3			0
127	1	control	0	2018-12-26	0	20	0	2018-12-22	5	0	0	1	0	1	0	0	0	1	0	0	0	0	0	0	0	40	0	1									0	0.04	1	69.1			0	0	1	3			0
128	1	control	0	2018-12-27	1	36	0	2018-12-22	6	1	0	0	0	1	1	0	1	1				0	0	0	0		1	0	5330	0	0	24.2	1.13	71	97	311	0	0.1	1	11.3	0		0	0	1	3			0
129	3	control	0	2013-01-09	1	22	1	2013-01-02	8	1	0	0	0	1	1	1	1	1	1	1	1	1	1	0	0	39.2	1	1	5600	2	112	21.4	1.85	26	30	202	0	0.15	0	0.7			0	0	1	3			0
130	3	control	0	2013-01-11	1	53	1	2013-01-07	5	1	0	0	0	1	1	1	0	1	1	1		0	0	0	0	39.5	1	1	9230	0	0	23.6	6.24	46	64	168	0	0.11	1	28.8			0	0	1	3			0
131	3	control	0	2013-02-08	0	51	1	2013-02-07	2	1	0	0	0	1	1	1	1	1	0	0	0	0	0	0	0	36.8	0	0	4750			20.8	0.09	30	24	208	0	0.45	1	128			0	0	1	3			0
132	3	control	0	2013-02-21	0	25	1	2013-02-18	4	1	0	0	0	1	0	0	1	1	0	0	0	0	0	0	0	40	0	1	15800	0	0	23.2	16.97	209	154	355	0	0.18	1	13.6			0	0	1	3			0
133	3	control	0	2013-02-21	0	33	1	2013-02-14	8	1	0	0	0	1					1	1	0	0	0	0	0	37.3		0	5250	0	0	20.5	0.02	21	28	134	0	0.23	0	0.1			0	0	1	3			0
134	3	control	0	2013-02-27	1	32	1	2013-02-26	2	0	0	1	0	1	1	1	1	1	1	1	0	0	0	0	0	37.3	1	0	3850			16.1	0.98	24	20	300	0	0.16	1	31.9			0	0	1	3			0
135	3	control	0	2013-03-11	0	30	1	2013-03-01	11	1	0	0	0	1	1	0	1	1				0	0	0	1		0	0	2760			15.1	0.19	16	14	160	0	0.52	なし	なし			0	0	1	3			0
136	3	control	0	2013-03-15	0	33	1	2013-03-01	15	1	0	0	0	1	0	0	0	1	1	1	0	1	1	0	1	39.4	1	1	3900	0	0	12.1	8.16	23	20	208	0	0.35	1	14.3			0	0	1	3			0
137	3	control	0	2013-03-29	1	28	1	2013-03-29	1	1	0	0	0	0					1	1	1	1	1	1	1	37.8	0	0	7140	0	0	22.6	2.2	18	12	167	0	0.21	1	23.4			0	0	1	3			0
138	3	control	0	2013-04-02	0	31	1	2013-03-30	4	1	0	0	0	1	1	0	1	1				0	0	0	0		0		2320	0	0	14.4	0.1	23	19	211	0	0.13	1	23.5			0	0	1	3			0
139	3	control	0	2013-04-02	1	67	1	2013-03-31	3	1	0	0	0	1	1	1	1	1	0	0	0	0	1	0	0		0	1	4910	0	0	19	9.16	18	17	201	0	0.14	1	42.6			0	0	1	3			0
140	3	control	0	2013-04-04	1	29	1	2013-04-04	1	1	0	0	0	1	1	1	1	1	0	0	0	0	1	0	0	37.2	0	1	5070	0	0	13.9	2.17	101	167	219	0	0.27	1	15.7			0	0	1	3			0
141	3	control	0	2013-04-09	0	23	1	2013-04-07	3	1	0	1	0	1	1	0	1	1	0	0	0	0	1	1	0	39.3	0	0	5030	2	100	33	0.32	33	22	399	0	0.12	0	0.2			0	0	1	3			0
142	3	control	0	2013-04-15	0	60	1	2013-04-13	3	1	0	0	0	0					0	0	0	0	0	0	0		0	1	7680	0	0	23.1	2.93	22	17	239	0	0.26	1	108.7			0	0	1	3			0
143	3	control	0	2013-04-15	1	48	1	2013-04-05	11	1	0	1	0	1	1	0	1	1	1	1	0	0	1	0	0	38.9	1	1	3540	0	0	20.2	1.09	122	106	824	0	0.17	0	0.2			0	0	1	3			0
144	3	control	0	2013-04-15	1	42	1	2013-04-08	8	1	0	0	0	1	1	1	1	0	1	1	0	0	0	0	0	37.1	0	0	4320	0	0	32.6					0	0.24	1	15.3			0	0	1	3			0
145	3	control	0	2013-04-19	0	19	1	2013-04-17	3	1	0	0	0	1	1	1	1	1	1	1	0	0	1	0	0	38.4	0	0	3380	0	0	12.8	0.85	15	9	163	0	0.12					0	0	1	3			0
146	3	control	0	2013-04-22	1	35	1	2013-04-22	1	1	0	0	0	1	1	0	1	1	0	0	0	1	1	0	0	37.3	0	1	5590	0	0	11.5	4.92	15	22	176	0	0.17	1	42.5			0	0	1	1			0
147	3	control	0	2013-04-23	1	60	1	2013-04-01	23	1	0	0	0	1	1	0	1	1	0	0	0	0	0	0	0	37.5	0	1	3620	0	0	6.8	0.25	108	72	754	0	0.21	1	15.2			0	0	1	1			0
148	3	control	0	2013-04-30	0	23	1	2013-04-25	6	1	0	0	0	1	1	1	1	1	1	1	0	0	0	0	1	39.4	1	0	4700	0	0	7.8	1.27	43	28	360	0	0.11	1	7.7			0	0	1	2			0
149	3	control	0	2013-04-30	1	42	1	2013-04-27	4	1	0	0	0	1	1	0	1	1	0	0	0	0	0	0	0	39	0	0	7410			22	2.31	25	37	200	0	0.17	1	10.1			0	0	1	1			0
150	3	control	0	2013-04-30	0	34	1	2013-04-18	13	1	0	0	0	1	1	0	1	1	0	0	0	0	1	0	0	39.8	1	1	4180	2	83	20.7	4.41	105	254	406	0	0.17	1	7.6			0	0	1	1			0
151	3	control	0	2013-05-04	1	38	1	2013-05-02	3	1	0	0	0	1	1	1	1	1	0	0	0	1	0	0	0	40.9	1	1	9100	0	0	20.8	27.9	12	7	173	0	0.7	0	0.28			0	0	1	3			0
152	3	control	0	2013-05-07	1	29	1	2013-05-02	6	1	0	0	0	1	1	0	1	1	1	1	0	1	0	0	0	37.5	0	0	6590			18.9	2.14	49	55	169	0	0.21	1	83.8			0	0	1	1			0
153	3	control	0	2013-05-09	1	36	1	2013-05-05	5	1	0	1	0	1	1	0	1	1	0	0	0	0	1	1	0	37.7	0	0	7580	0	0	30.8	2.88	18	14	186	0	0.13	1	17.2			0	0	1	0			1
154	3	control	0	2013-05-10	1	44	1	2013-04-29	12	1	0	0	0	1	1	0	1	1	1	1	0	0	0	1	1	37.6	0	0	6070	0	0	16.3	0.18	21	16	359	0	0.12	1	42.5			0	0	1	3			0
155	3	control	0	2013-05-10	1	32	1	2013-05-02	9	1	0	1	0	1	1	1	1	1	0	0	0	0	0	0	0	38.6	1	1	10440			24.9	0.14	23	18	225	0	0.29	1	128			0	0	1	3			0
156	3	control	0	2013-05-13	1	39	1	2013-05-10	4	1	0	1	0	1	1	0	1	1	0	0	0	1	1	0	0	37.8	0	1	9680	0	0	29	2.93	16	11	207	0	0.14	0	0.2			0	0	1	3			0
157	3	control	0	2013-05-14	1	67	1	2013-03-22	54	1	0	0	0	0					0	0	0	0	0	0	1	38.6	0	0	10780	0	0	10.1	5.42	2175	352	1336	0	0.44	1	44.3			0	0	1	3			0
158	3	control	0	2013-05-15	0	45	1	2013-05-10	6	1	0	0	0	1	1	0	1	1	0	0	0	0	1	0	0	38.9	1	1	7570	0	0	23.8	6.11	67	50	248	0	0.15	0	27.8			0	0	1	3			0
159	3	control	0	2013-05-15	0	48	1	2013-05-08	8	1	0	0	0	1	1	0	1	0	1	1	0	0	0	0	0		0	1	4550	0	0		0.87	15	11	228	0	0.29	1	26			0	0	1	3			0
160	3	control	0	2013-05-17	0	35	1	2013-05-15	3	1	0	0	0	1	1	1	1	1	1	1	0	0	0	0	0		0	0	4800	0	0	21	0.05	54	77	251	0	0.24	1	40.5			0	0	1	3			0
161	3	control	0	2013-05-20	0	24	1		4	1	0	0	0	1	1	1	1	1	0	0	0	0	0	0	0		0	0	12750			24.5	0.03	18	13	147	0	0.25	1	5.6			0	0	1	3			0
162	3	control	0	2013-05-29	1	43	1	2013-05-24	6	1	0	0	0	0					1	1		0	0	1	1	37.4		1	2560	0	0	12.2	2.17	28	17	184	0	0.19	1	70			0	0	1	3			0
163	3	control	0	2013-05-30	1	33	1	2013-05-27	4	1	0	0	0	1	1	0	0	1	0	0	0	0	0	0	0		0	0									0	0.2	0	0.6			0	0	1	3			0
164	3	control	0	2013-05-30	0	34	1	2013-05-22	9	1	0	0	0	1	1	1	1	1	1	1	0	0	0	0	1	38	0	1	5440	0	0	22.2	1.36	18	18	168	0	0.34	1	59.8			0	0	1	3			0
165	3	control	0	2013-06-27	1	41	1	2013-06-26	2	1	0	0	0	0					1	1	0	0	0	0	0	37.8	1	1	10430	0	0	17.7	1.49	61	92	226	0	0.19	0	0.8			0	0	1	3			0
166	3	control	0	2013-07-01	1	42	1	2013-07-01	1	1	1	0	0	1	1	0	1	1	0	0	0	0	1	0	0	36.5		0	4980	0	0	20.5	0.07	22	17	185	0	0.32	1	18.4			0	0	1	1			0
167	3	control	0	2013-07-01	1	46	1	2013-06-27	5	1	0	1	0	0					0	0	0	0	1	0	0	39	0	1	2700	0	0	21	4.06	31	58	189	0	0.22	1	41.9			0	0	1	3			0
168	3	control	0	2013-07-02	0	21	1	2013-06-30	3	1	0	0	0	0					1	1	0	0	0	0	0	39	0	1									0	0.22	1	18.7			0	0	1	0			1
169	3	control	0	2013-07-14	1	38	1	2013-07-14	1	0	0	0	0	1	1	1	1	1	1	1	0	0	1	0	0	38.6	1	0	2890			9.7	3.02	64	38	388	0	0.27	1	45.4			0	0	1	3			0
170	3	control	0	2013-07-29	0	40	1	2013-07-20	10	0	0	1	0	1	1	1	1	1	0	0	0	0	0	1	0	38	1	1	3650	4	146	20.7	2.57	31	27	530	0	0.37	1	6			0	0	1	3			0
171	3	control	0	2013-08-01	0	23	1	2013-07-16	17	1	0	0	0	1	1	1	1	1	1	1	1	0	0	0	0	40.5	1	1	10640			23.7	1.21	125	175	665	0	0.45	1	未			0	0	1	3			0
172	3	control	0	2013-08-23	0	19	1	2013-08-20	4	1	0	0	0	1	1	1	1	1	1	1	0	0	0	0	0		0	0	5940	0	0	31.5	0.09	71	121	390	0	0.26	1	24			0	0	1	3			0
173	3	control	0	2013-08-26	1	35	1	2013-08-14	13	1	0	0	0	1	1	1	1	1	0	0	0	0	0	0	0	37.5	1	1	6870	0	0	21.3	0.64	22	21	255	0	0.77	0	1.7			0	0	1	0			1
174	3	control	0	2013-08-29	1	34	1	2013-08-28	2	1	0	0	0	0					0	0	0	0	0	0	0	38.4		1	33000	0	0	20.9	19.05	26	36		0	0.39	1	55.8			0	0	1	3			0
175	3	control	0	2013-08-30	1	49	1	2013-08-30	1	1	0	0	0	1	1		1	1	0	0	0	0	0	0	0	37.1	0	0	2210	0	0	20.4	0.18	41	28	187	0	0.31	1	24.3			0	0	1	3			0
176	3	control	0	2013-09-12	1	35	1	2013-09-07	6	0	0	0	0	1	1	0	1	1	0	0	0	1	1	0	0	37.5	0	1	3530	0	0	8.2	1.14	29	25	234	0	0.34	1	52.5			0	0	1	3			0
177	3	control	0	2013-09-17	1	20	1	2013-09-14	4	1	0	0	0	1	1	0	1	1	1	1	0	1	1	1	0	39.2	1	0	11490	0	0	15.9	2.37	13	8	137	0	0.4	1	5.2			0	0	1	1			0
178	3	control	0	2013-09-20	1	74	1	2013-09-12	9	1	0	0	0	1	1	0	1	1	0	0	0	0	0	1	0	38.2	0	0	3080	1	30	5.3	13.69	106	84	513	0	0.3	1	51.5			0	0	1	3			0
179	3	control	0	2013-09-24	0	31	1	2013-09-19	6	1	0	1	0	1	1	0	1	1	1	1	0	1	1	0	0	36.9	0	0	2360	0	0	20.6	0.32	46	42	224	0	0.34	1	33.4			0	0	1	3			0
180	3	control	0	2013-10-02	0	26	1	2013-09-22	11	1	0	0	0	1	1	0	1	1	1	1	0	1	0	0	0	37	0	1	7770	0	0	24.9	0.08	16	9	161	0	0.44	1	25			0	0	1	3			0
181	3	control	0	2013-10-03	0	63	1	2013-09-18	16	1	0	0	0	1	1	0	1	1	0	0	0	1	0	0	0	40	0	0	8270	0	0	31.4	0.77	37	101	342	0	0.37	1	80.9			0	0	1	3			0
182	3	control	0	2013-10-03	0	33	1	2013-10-01	3	1	0	0	0	1	1	1	1	1				0	0	0	0		0	1	2050	1	20	12.6	0.34	18	20	134	0	0.37	0	0.6			0	0	1	0			1
183	3	control	0	2013-10-07	1	26	1	2013-09-29	9	0	0	0	0	1	1	1	1	1				0	0	0	0		0	0	4690	0	0	17.7	0.26	20	21	191	0	0.37	0	0.2			0	0	1	3			0
184	3	control	0	2013-10-10	0	24	1	2013-10-06	5	1	0	0	0	1	1	0	1	1				1	1	0	0	39		0	4150			16.9	0.42	20	10	232	0	0.47	1	5.9			0	0	1	3			0
185	3	control	0	2013-10-22	0	63	1	2013-10-15	8	1	0	0	0	1	1	0	1	1				0	0	0	0	38	0	1	4280	0.02	85	13.5	1.66	32	35	400	0	0.35	0	0.13			0	0	1	3			0
186	3	control	0	2013-10-28	1	27	1	2013-10-24	5	1	0	0	0	1	1	0	1	1	1	1	0	0	1	0	0	37.2		0	3460	0	0	15.1	なし	39	56	210	0	0.77	1	77.3			0	0	1	3			0
187	3	control	0	2013-12-19	0	23	1	2013-12-12	8	0	0	0	0	1	1	0	1	1	1	1	0	0	0	0	0	38.1	0	0	3220			13.8	1	25	15	342	0	0.2	1	25.6			0	0	1	3			0
188	3	control	0	2013-12-24	0	25	1	2013-12-17	8	1	0	0	0	0					1	1	0	0	0	0	0		0	0	5710	0.02	114	19.8	0.07	20	13	230	2	0.87	1	128以上			0	1	0	3			0
189	4	control	0	2012-03-21	0	34	1	2012-02-25	26	1	0	0	0	1	1	1	1					0	0	0	0				1550	0	0	16.5	0.01	45	54	225	0	0.06	1	4.9			0	0	1	3			0
190	4	control	0	2012-04-10	0	42	1	2012-03-29	13	1	0	0	0	1	1	0	1	1	0	0	0	0	1	0	0	38.8	0	0	4360	0	0	23.8	0.41	406	1420	457	0	0.3	1	9.5			0	0	1	3			0
191	4	control	0	2012-05-07	1	28	1	2012-05-06	2	1	0	0	0	1	0	0	1	0	0	0	0	0	0	0	0		0	0	1270	0	0	12.7	0.12	26	29	219	0	0.14	1	20.4			0	0	1	3			0
192	4	control	0	2012-05-25	1	28	1	2012-05-13	13	1	0	0	0	1	1	1	1	1	1	1	0	0	0	0	0	39	0	1	3620	0	0	17.8	0.16	21	17	269	0	0.15	1	84.5			0	0	1	1			0
193	4	control	0	2012-05-28	1	32	1	2012-05-15	14	1	0	1	0	1	1		1	1	1	1	0	0	0	0	0	39.8		1	2620	0	0	23.8	0.67	35	45	280	0	0.08	1	4.4			0	0	1	3			0
194	4	control	0	2012-06-11	1	28	1	2012-05-18	25	1	0	0	0	1	1	1	0	1	0		0	1	0	0	0	39	0	1	7890	0	0	11.1	5.91	154	213	531	0	0.19	1	44.3			0	0	1	3			0
195	4	control	0	2012-07-04	0	26	1	2012-07-03	2	1	0	1	0	1	1	1	1	1	1	1	0	0	0	0	0	38		1	4560	0	0	23.8	0.78	18	12	152	0	0.18	1	23.1			0	0	1	3			0
196	4	control	0	2012-07-09	1	29	1	2012-07-06	4	1	0	0	0	1	1	0	1	1	1	1	0	0	0	0	0	40	0	0	2170	0	0	9	2.17	31	27	300	0	0.12	1	7.9			0	0	1	3			0
197	4	control	0	2012-07-12	1	32	1	2012-07-10	3	1	1	0	0	1	1	0	1	1				0	0	0	0	37.5		0	9770	0	0	15.6	2.35	25	33	200	0	0.12	1	26.9			0	0	1	3			0
198	4	control	0	2012-07-13	1	24	1	2012-06-19	25	1	0	1	0	1	1	1	1	1	0	0	0	0	1	0	0	38.9	0	1	11.17	0	0	33.5	11.01	22	41	247	0	0.14	1	8.8			0	0	1	0			1
199	4	control	0	2012-08-02	1	49	1	2012-07-30	4	1	0	0	0	1	1	1	1	1				0	0	0	0	38.6	0	1	6480	0	0	14.6	9.21	64	74	245	0	0.14	1	33.4			0	0	1	0			1
200	4	control	0	2012-08-06	0	32	1	2012-08-01	6	1	1	1	0	1	1	1	1	1	0	0	0	0	0	0	0	38.3	0	0	3190	0	0	9.4	0.63	92	53	237	0	0.18	1	16.7			0	0	1	3			0
201	4	control	0	2012-08-08	1	53	1	2012-08-01	8	1	0	0	0	0					0	0	0	0	0	1	0	38	0	0	1140	0	0	3.5	0.04	80	48	246	0	0.1	0	1.1			0	0	1	3			0
202	4	control	0	2012-08-09	0	27	1	2012-08-07	3	1	0	0	0	1	1	1	1	1	1	0	0	0	0	0	0	39.6	0	0	3440			8.3	3.63	21	17	190	0	0.14	1	82.7			0	0	1	3			0
203	4	control	0	2012-08-22	0	20	1	2012-08-17	6	1	0	1	0	1	0	0	0	1	0	0	0	0	0	1	0	38	1	0	3260	0	0	14.9		16	9	192	0	0.28					0	0	1	3			0
204	4	control	0	2012-08-24	1	38	1	2012-08-23	2	1	0	0	0	1	0	0	1	0	0	0	0	0	0	0	0	38.5	0	0	2960	0	0	20.4	0.48	18	20	174	0	0.08	0	0.4			0	0	1	3			0
205	4	control	0	2012-08-27	0	18	1	2012-08-20	8	1	0	0	0	1	1	0	1	1				0	0	0	0		0	0	11550			29.2	0.04	16	10	222	0	0.49	1	17.2			0	0	1	3			0
206	4	control	0	2012-08-30	0	45	1	2012-08-22	9	1	0	0	0	1	1	1	1	1	1	1	0	1	1	0	0	38.5	1	0	4970	0	0	10.7	4.82	19	20	248	0	0.26	1	52.8			0	0	1	3			0
207	4	control	0	2012-09-13	0	24	1	2012-09-11	3	1	0	1	0	1	1	0	1	1	0	0	0	0	0	0	0	37.2	0	0	4670	0	0	33.4	0.06	15	14	132	0	0.25	1	6.7			0	0	1	3			0
208	4	control	0	2012-09-13	0	19	1	2012-09-09	5	1	0	0	0	1	1	1	1	1	1	1	0	0	0	0	0	38.6	0	0	2790	0	0	8.5	0.53	28	19	199	0	0.17	1	4.6			0	0	1	3			0
209	4	control	0	2012-09-25	0	19	1	2012-09-24	2	0	0	1	0	1	1	1	1	1	0	0	0	1	0	0	0	39.4	0	0	5860			20	1.26	19	12	153	0	0.21	1	42.3			0	0	1	3			0
210	4	control	0	2012-09-27	1	39	1	2012-09-24	4	1	0	0	0	0					1	1	0	1	0	0	0	38.3	0	1	8150			11.6	0.71	60	108	201	0	0.1	1	32.4			0	0	1	3			0
211	4	control	0	2012-10-29	1	34	1	2012-10-26	4	1	0	0	0	1	1	0	1	1	1	1	0	0	0	0	0		0	0	11190	0.01	111	21.2	0.7	41	60	256	0	0.56	1	73.4			0	0	1	3			0
212	4	control	0	2012-11-01	1	33	1	2012-10-15	18	1	0	0	0	1	0	0	1	0	0	0	0	0	0	0	0	37.5	0	1	13510	0	0	23.9	2.32	19	29	184	0	0.08	0	0.3			0	0	1	3			0
213	4	control	0	2012-11-02	0	55	1	2012-10-26	8	1	0	0	0	1	1	0	1	1	1	1	1	1	0	0	0	39.1	1	0	4640	0.01	46	17.9	0.17	26	23	248	0	0.28	1	80			0	0	1	1			0
214	4	control	0	2012-11-05	1	22	1	2012-10-26	11	1	0	0	0	1	0	0	0	1	0	0	0	0	1	0	0	37.6	0	0	6390	0.01	63	29.4	1.63	24	32	255	0	0.14	1	10.6			0	0	1	3			0
215	4	control	0	2012-11-12	1	36	1	2012-11-09	4	1	0	1	0	1	0	0	1	0	1	1	1	1	1	1	0	37.1	0	0	5690	0	0	20.2	1.47	28	41	206	0	0.1	1	25.2			0	0	1	3			0
216	4	control	0	2012-11-13	1	69	1	2012-11-13	1	1	0	0	0	1	1		1	1	0	0	0	0	0	0	0	36.5	0	1	6300	0	0	20.7	1.47	25	21	236	0	0.1	1	21.6			0	0	1	3			0
217	4	control	0	2012-11-13	0	30	1	2012-10-29	16	1	0	0	0	0					1	1	0	0	0	1	1	37.5	0	1	3840	0	0	26	3.84	19	26	167	0	0.13	1	65			0	0	1	3			0
218	4	control	0	2012-11-27	1	32	1	2012-10-23	36	1	0	0	0	1	1	0	1	1	0	0	0	0	0	0	0	40	0		3560	0	0	14	1.04	40	35	251	0	0.09	1	20.1			0	0	1	3			0
219	4	control	0	2012-11-27	0	19	1	2012-11-19	9	1	0	0	1	1	1	1	1	1	1	1	0	0	0	0	0	38.7	0	1	4970			15.1	3.5	63	85	328	0	0.25	2	2.2			0	0	1	3			0
220	4	control	0	2012-11-30	1	27	1	2012-11-28	3	1	1	1	0	0					1	1	0	0	0	0	0	37.2	0	1	6150	0	0	19	0.79	19	26	115	0	0.1					0	0	1	3			0
221	4	control	0	2012-12-20	1	19	1	2012-12-14	7	1	0	0	0	1	1	1	1	1	0	0	0	0	0	1	0	40	0	0	9230			11.8	12.41	43	36	316	0	0.11					0	0	1	3			0
[truncated: 4 more columns]

## Sheet: high_risk_population
ID	Year(2019:0 2018:1 2017:2 2013:3 2012:4)	Case	0:Control,1:Case	Laboratory_day	Sex(0:female,1:male)	Age	Period (2012−2013：1 2018−2019：0)	Onset	Time from onset to exam, day	Race (Japanese:1, Foreigners:0)	Contact with rubella(1:Yes, No:）	Recent travel history (Yes:1, No:0）	Pregnant (1:Yes, 0:No)	Rash (1:Yes, 0:No)	Location of rash (1:generalized, 0:focal)	Face rash (1:Yes, 0:No)	Trunk rash (1:Yes, 0:No)	Extremity rash (1:Yes, 0:No)	Lymphadenopahty (1:Yes, 0:No)	Cervical lymphadenopathy (1:Yes, 0:No)	Periauricular lymphadenopathy (1:Yes, 0:No)	Arthralgia (1:Yes, 0:No,)	Headache (1:Yes, 0:No)	Diarrhea (1:Yes, 0:No)	Nausea/Vomitting (1:Yes, 0:No)	Max Fever	Conjunctivitis(1:Yes, 0:No)	catal (1:Yes, 0:No)	WBC count	Atypical lymphocyte(%)	Atypical lymphocyte	Plt count (x10E4)	CRP	AST	ALT	LDH	IgM (0: negative, 1:positive, 2:±)	IgM titer	IgG (0: negative, 1:positive, 2:±)	Ig G titer	PCR (1:positive, 0: negative)	Gene type	IgM positive at first (1:positive 0:other)	IgM intermediate at first (1:intermediate 0:other)	IgM negative at first (1:negative 0:other)	Vaccination (0:none, 1:1 time, 2: 2time, 3: unclear)	Vaccination for analysis in rubella (0 vs 1) (1:none 0:1time)	Vaccination for analysis in rubella (1 vs others) (1:1time 0:others)	No vaccination vs others (1:no vaccine 0:other)
2	0	rubella	1	2019-03-11	1	45	0	2019-03-06	6	1	0	0	0	1	1	0	1	1	1	0	0	1	0	0	0	37.5	1	1	4120	0.07	288	18.3	0.65	37	45	321	1	7.67	1	7.7	1	1E	1	0	0	3		0	0
9	1	rubella	1	2018-09-21	1	42	0	2018-09-13	9	1	0	0	0	1	1	1	1	1	1	1	1	0	0	0	0	37.5	0	1	5720	0.03	171	21.1	0.36	212	332	382	1	7.15	1	4.1	1	1E	1	0	0	1	0	1	0
10	1	rubella	1	2018-10-06	1	53	0	2018-10-06	1	1	0	1	0	1	1	0	1	1	1	1	1	0	1	0	0	38.5	1	0	3090			24.8	0.26	50	49	249	1	1.41	0	0.8	1	1E	1	0	0	0	1	0	1
16	1	rubella	1	2018-12-12	1	45	0	2018-12-11	2	1	0	0	0	1	1	1	1	1	0	0	0	1	0	0	0	38	1	0	2870	0.02	57	17.8	0.47	28	12	206	2	0.91	1	2	1	1E	0	1	0	0	1	0	1
18	3	rubella	1	2013-01-21	1	39	1	2013-01-15	7	1	0	0	0	1	1	1	1	1	1	1	0	0	0	0	0	38.8	1	0	6120	0.03	183	18.2	0.14	24	14	320	1	9.3	1	37.7			1	0	0	3		0	0
19	3	rubella	1	2013-01-22	1	43	1	2013-01-21	2	1	0	0	0	1	1	0	1	1	0	0	0	0	0	0	0	37.8	1	1	2500	0.01	25	15.2	0.34	44	56	232	1	3.85	2	2			1	0	0	3		0	0
21	3	rubella	1	2013-01-25	1	41	1	2013-01-22	4	1	0	0	0	1	1	1	1	1	1	1	0	1	0	0	0	37.6	1	1	6880	0.04	275	15.4	1.5	26	38	331	1	5.49	2	3.6			1	0	0	3		0	0
24	3	rubella	1	2013-01-31	1	43	1	2013-01-30	2	1	0	0	0	1	1	1	1	1	1	1	1	0	1	0	0	36.9	1	0	3290	0	0	18.2	0.15	23	20	222	2	1.14	0	1.6			0	1	0	3		0	0
26	3	rubella	1	2013-02-06	1	37	1	2013-02-01	6	1	0	0	0	1	1	1	1	1	1	0	0	1	0	0	0			1	5370	0	0	19.2	0.45	67	127	263	1	2.24	1	9.4			1	0	0	1	0	1	0
27	3	rubella	1	2013-02-06	1	42	1	2013-02-03	4	1	0	0	0	1	1	1	1	1	1	1	1	0	0	0	0	38	1	0	2220	0.01	22	7.2	3.22	22	28	193	0	0.3	0	1.3			0	0	1	3		0	0
28	3	rubella	1	2013-02-07	1	44	1	2013-01-28	11	1	0	0	0	1	1	1	1	1	1	1	0	1	0	0	0	36.2	1	1	6710	0.03	181	16.7	0.33	49	72	442	1	9.27	1	39.3			1	0	0	3		0	0
29	3	rubella	1	2013-02-07	1	43	1	2013-02-05	3	1	0	0	0	1	1	1	1	1	0	0	0	0	1	0	0	38.3	1	1	2860	0.02	57	13.7	0.62	68	63	279	1	1.97	0	1.1			1	0	0	3		0	0
34	3	rubella	1	2013-03-11	1	33	1	2013-03-07	5	1	0	0	0	1	1	1	1	1				0	0	0	0	37		1	6230	0.03	186	16.1	1.11	35	31	377	1	8.67	1	46.8			1	0	0	3		0	0
35	3	rubella	1	2013-03-11	1	34	1	2013-03-08	4	1	0	0	0	1	1		1	1	0	0		0	0	0	0	36	1		4340			19.7	0.85	18	16	213	1	5.83	1	7.8			1	0	0	3		0	0
36	3	rubella	1	2013-03-12	1	38	1	2013-03-11	2	1	0	0	0	1	1		1	1	1	1		0	0	0	0	38.5	1	1	2350	0	0	27.5	0.1	37	21	245	2	1.16	2	2.1			0	1	0	3		0	0
49	3	rubella	1	2013-05-07	1	50	1	2013-05-03	5	1	0	0	0	1	1	1	1	1	0	0	0	0	0	0	0	37	1	1	5810	0.13	755	19.7	3.6	43	58	614	1	9.58	1	31			1	0	0	3		0	0
52	3	rubella	1	2013-06-07	1	43	1	2013-05-24	15	1	0	0	0	1	1	1	1	1	1	1		1	0	0	0	37.7		1	2720			14.7	0.49	18	12	173	0	0.29	0	0.4			0	0	1	3		0	0
53	3	rubella	1	2013-06-17	1	41	1	2013-06-13	5	1	0	1	0	1	1	1	1	1	0	0		0	0	0	0	38	1	1	3040			13.3	2.46	59	55	285	1	1.89	0	0.4			1	0	0	3		0	0
61	3	rubella	1	2013-11-25	1	49	1	2013-11-04	22	1	0	0	0	1	1	1	1	1	1	1		1	0	0	0	38.8	1	0	3970			15	3.23	52	55	332	0	0.72	0	1.8			0	0	1	3		0	0
65	4	rubella	1	2012-07-13	1	36	1	2012-07-10	4	1	0	0	0	1	1		1	1	1	1		0	1	0	0	39.9	1	1	5550	0.04	277	13.2	1.69	28	18	378	1	2.49	2	2.5			1	0	0	3		0	0
68	4	rubella	1	2012-08-20	1	49	1	2012-08-11	10	1	0	1	0	1	1	1	1	1	1	1		0	0	0	0	38.7	1	0	6890	0.01	68	19.1	0.24	63	117	なし	0	0.65	なし				0	0	1	3		0	0
70	4	rubella	1	2012-08-31	1	34	1	2012-08-01	31	1	0	0	0	1	1	1	1	1				0	1	0	0	39.3	0	1	6930	0.01	69	18.2	0.67	102	156	330	0	0.28	1	0.78			0	0	1	3		0	0
72	4	rubella	1	2012-09-27	1	34	1	2012-09-21	7	1	0	0	0	1	1	0	1	1	1	1	1	1	0	1	0	38	1	1	5210	0.03	152	15	4.17	39	25	504	1	7.1	1	2.01			1	0	0	3		0	0
76	4	rubella	1	2012-10-22	1	40	1	2012-10-19	4	1	0	0	0	1	1	1	1	1	1	1	1	1	0	0	0	39	1	1	4280	0.04	171	15.5	1.43	27	17	228	1	4.4	2	3.7			1	0	0	3		0	0
80	4	rubella	1	2012-12-04	1	42	1	2012-11-28	7	1	1	0	0	1	1	1	1	1	1	1		0	0	1	0	39.2	1	1	6190			8.8	1.19	24	23	203	0	0.22	なし				0	0	1	3		0	0
81	4	rubella	1	2012-12-14	1	37	1	2012-12-13	2	1	1	0	0	1	1	1	1	1	1	1	1	0	0	0	0	39.2	1	0	5950	0	0	11.1	0.57	31	48	270	1	2.06	なし				1	0	0	3		0	0
91	0	control	0	2019-03-11	1	39	0	2019-02-28	12	1	0	0	0	1	1	1	1	1	0	0	0	0	0	0	0	36	0	0									0	0.07	1	5.4			0	0	1	3			0
92	0	control	0	2019-03-11	1	40	0	2019-03-05	7	1	0	1	0	1	1	0	1	1	0	0	0	1	0	0	0	38.8	0	1	3070	0.01	30	22.1	0.49	28	35	173	0	0.11	1	128	0		0	0	1	3			0
93	0	control	0	2019-03-18	1	44	0	2019-03-04	15	1	0	0	0	0					0	0	0	1	1	0	0	39.6	0	1	6970	0.03	209	28	3.55	35	48	294	0	0.1	1	4.1			0	0	1	3			0
96	0	control	0	2019-03-22	1	39	0	2019-03-17	6	1	0	0	0	1	1	0	1	1	0	0	0	0	0	0	0	37	0	0	7000			22.9	0.45	32	25	397	0	0.1	1	4	0		0	0	1	3			0
97	0	control	0	2019-03-22	1	44	0	2019-03-18	5	1	0	1	0	1	1	1	1	1	1	1	0	0	0	0	0	38	0	1	10440			20.6	5.84	23	28	230	0	0.03	1	13.5	0		0	0	1	3			0
102	1	control	0	2018-02-05	1	39	0	2018-01-31	6	1	0	0	0	1	1	0	1	1	1	1		0	0	0	0		0	0	5260	0	0	14	0.38	31	35	282	0	0.07	不明				0	0	1	3			0
105	1	control	0	2018-04-27	1	41	0	2018-04-26	2	1	0	0	0	1	1	0	1	1	0	0	0	0	0	0	0	36.4	0	0	3000	0.03	90	19	0.33	35	40	161	0	0.13	1	43.6	0		0	0	1	3			0
110	1	control	0	2018-08-17	1	44	0	2018-08-11	7	1	0	0	0	0					0	0	0	0	0	0	0	40.4	0	0	4220	0	0	12.3	4.66	48	48	423	0	0.05	1	7.2			0	0	1	1			0
117	1	control	0	2018-10-01	1	51	0	2018-09-29	3	1	0	0	0	1	1	0	1		1	1	0	0	0	0	0	36.9	0	0	4460	0	0	31.1	2.4	35	34	197	0	0.06	1	29			0	0	1	3			0
118	1	control	0	2018-10-16	1	42	0	2018-10-10	7	1	0	1	0	1	0	0	1	0	1	1	0	0	0	0	0	38	0	0	7010			23.8	6.96	66	30	255	0	0.24	1	122.6	0		0	0	1	0			1
119	1	control	0	2018-10-17	1	44	0	2018-10-15	3	1	0	0	0	1	1	0	1	1	0	0	0	0	0	0	0	37.1	1	0									0	0.01	0	0.7	0		0	0	1	3			0
121	1	control	0	2018-11-08	1	55	0	2018-11-06	3	1	0	0	0	1	1	1	1	1	1	1		0	0	0	0	38	1	0	14360	0	0	26.8	3.81	12	11	205	0	0.09	1	5.8	0		0	0	1	3			0
123	1	control	0	2018-12-12	1	47	0	2018-12-09	4	1	0	0	0	1	1	1	1	1	0	0	0	0	0	0	0	37.3	0	0	7860	0.01	78	36.8	1.38	20	22	330	0	0.07	1	21.7			0	0	1	3			0
124	1	control	0	2018-12-14	1	55	0	2018-12-10	5	1	0	0	0	1	1	1	1	1				0	0	0	0	36.6	0	0	2160	0	0	19	0.05	17	12	282	0	0.05	1	10.7	0		0	0	1	3			0
143	3	control	0	2013-04-15	1	48	1	2013-04-05	11	1	0	1	0	1	1	0	1	1	1	1	0	0	1	0	0	38.9	1	1	3540	0	0	20.2	1.09	122	106	824	0	0.17	0	0.2			0	0	1	3			0
144	3	control	0	2013-04-15	1	42	1	2013-04-08	8	1	0	0	0	1	1	1	1	0	1	1	0	0	0	0	0	37.1	0	0	4320	0	0	32.6					0	0.24	1	15.3			0	0	1	3			0
146	3	control	0	2013-04-22	1	35	1	2013-04-22	1	1	0	0	0	1	1	0	1	1	0	0	0	1	1	0	0	37.3	0	1	5590	0	0	11.5	4.92	15	22	176	0	0.17	1	42.5			0	0	1	1			0
149	3	control	0	2013-04-30	1	42	1	2013-04-27	4	1	0	0	0	1	1	0	1	1	0	0	0	0	0	0	0	39	0	0	7410			22	2.31	25	37	200	0	0.17	1	10.1			0	0	1	1			0
151	3	control	0	2013-05-04	1	38	1	2013-05-02	3	1	0	0	0	1	1	1	1	1	0	0	0	1	0	0	0	40.9	1	1	9100	0	0	20.8	27.9	12	7	173	0	0.7	0	0.28			0	0	1	3			0
153	3	control	0	2013-05-09	1	36	1	2013-05-05	5	1	0	1	0	1	1	0	1	1	0	0	0	0	1	1	0	37.7	0	0	7580	0	0	30.8	2.88	18	14	186	0	0.13	1	17.2			0	0	1	0			1
154	3	control	0	2013-05-10	1	44	1	2013-04-29	12	1	0	0	0	1	1	0	1	1	1	1	0	0	0	1	1	37.6	0	0	6070	0	0	16.3	0.18	21	16	359	0	0.12	1	42.5			0	0	1	3			0
156	3	control	0	2013-05-13	1	39	1	2013-05-10	4	1	0	1	0	1	1	0	1	1	0	0	0	1	1	0	0	37.8	0	1	9680	0	0	29	2.93	16	11	207	0	0.14	0	0.2			0	0	1	3			0
157	3	control	0	2013-05-14	1	67	1	2013-03-22	54	1	0	0	0	0					0	0	0	0	0	0	1	38.6	0	0	10780	0	0	10.1	5.42	2175	352	1336	0	0.44	1	44.3			0	0	1	3			0
162	3	control	0	2013-05-29	1	43	1	2013-05-24	6	1	0	0	0	0					1	1		0	0	1	1	37.4		1	2560	0	0	12.2	2.17	28	17	184	0	0.19	1	70			0	0	1	3			0
163	3	control	0	2013-05-30	1	33	1	2013-05-27	4	1	0	0	0	1	1	0	0	1	0	0	0	0	0	0	0		0	0									0	0.2	0	0.6			0	0	1	3			0
165	3	control	0	2013-06-27	1	41	1	2013-06-26	2	1	0	0	0	0					1	1	0	0	0	0	0	37.8	1	1	10430	0	0	17.7	1.49	61	92	226	0	0.19	0	0.8			0	0	1	3			0
166	3	control	0	2013-07-01	1	42	1	2013-07-01	1	1	1	0	0	1	1	0	1	1	0	0	0	0	1	0	0	36.5		0	4980	0	0	20.5	0.07	22	17	185	0	0.32	1	18.4			0	0	1	1			0
167	3	control	0	2013-07-01	1	46	1	2013-06-27	5	1	0	1	0	0					0	0	0	0	1	0	0	39	0	1	2700	0	0	21	4.06	31	58	189	0	0.22	1	41.9			0	0	1	3			0
169	3	control	0	2013-07-14	1	38	1	2013-07-14	1	0	0	0	0	1	1	1	1	1	1	1	0	0	1	0	0	38.6	1	0	2890			9.7	3.02	64	38	388	0	0.27	1	45.4			0	0	1	3			0
173	3	control	0	2013-08-26	1	35	1	2013-08-14	13	1	0	0	0	1	1	1	1	1	0	0	0	0	0	0	0	37.5	1	1	6870	0	0	21.3	0.64	22	21	255	0	0.77	0	1.7			0	0	1	0			1
174	3	control	0	2013-08-29	1	34	1	2013-08-28	2	1	0	0	0	0					0	0	0	0	0	0	0	38.4		1	33000	0	0	20.9	19.05	26	36		0	0.39	1	55.8			0	0	1	3			0
175	3	control	0	2013-08-30	1	49	1	2013-08-30	1	1	0	0	0	1	1		1	1	0	0	0	0	0	0	0	37.1	0	0	2210	0	0	20.4	0.18	41	28	187	0	0.31	1	24.3			0	0	1	3			0
176	3	control	0	2013-09-12	1	35	1	2013-09-07	6	0	0	0	0	1	1	0	1	1	0	0	0	1	1	0	0	37.5	0	1	3530	0	0	8.2	1.14	29	25	234	0	0.34	1	52.5			0	0	1	3			0
193	4	control	0	2012-05-28	1	32	1	2012-05-15	14	1	0	1	0	1	1		1	1	1	1	0	0	0	0	0	39.8		1	2620	0	0	23.8	0.67	35	45	280	0	0.08	1	4.4			0	0	1	3			0
197	4	control	0	2012-07-12	1	32	1	2012-07-10	3	1	1	0	0	1	1	0	1	1				0	0	0	0	37.5		0	9770	0	0	15.6	2.35	25	33	200	0	0.12	1	26.9			0	0	1	3			0
199	4	control	0	2012-08-02	1	49	1	2012-07-30	4	1	0	0	0	1	1	1	1	1				0	0	0	0	38.6	0	1	6480	0	0	14.6	9.21	64	74	245	0	0.14	1	33.4			0	0	1	0			1
204	4	control	0	2012-08-24	1	38	1	2012-08-23	2	1	0	0	0	1	0	0	1	0	0	0	0	0	0	0	0	38.5	0	0	2960	0	0	20.4	0.48	18	20	174	0	0.08	0	0.4			0	0	1	3			0
210	4	control	0	2012-09-27	1	39	1	2012-09-24	4	1	0	0	0	0					1	1	0	1	0	0	0	38.3	0	1	8150			11.6	0.71	60	108	201	0	0.1	1	32.4			0	0	1	3			0
211	4	control	0	2012-10-29	1	34	1	2012-10-26	4	1	0	0	0	1	1	0	1	1	1	1	0	0	0	0	0		0	0	11190	0.01	111	21.2	0.7	41	60	256	0	0.56	1	73.4			0	0	1	3			0
212	4	control	0	2012-11-01	1	33	1	2012-10-15	18	1	0	0	0	1	0	0	1	0	0	0	0	0	0	0	0	37.5	0	1	13510	0	0	23.9	2.32	19	29	184	0	0.08	0	0.3			0	0	1	3			0
215	4	control	0	2012-11-12	1	36	1	2012-11-09	4	1	0	1	0	1	0	0	1	0	1	1	1	1	1	1	0	37.1	0	0	5690	0	0	20.2	1.47	28	41	206	0	0.1	1	25.2			0	0	1	3			0
218	4	control	0	2012-11-27	1	32	1	2012-10-23	36	1	0	0	0	1	1	0	1	1	0	0	0	0	0	0	0	40	0		3560	0	0	14	1.04	40	35	251	0	0.09	1	20.1			0	0	1	3			0
[truncated: 4 more columns]

## Sheet: rubella vaccine 1time vs none
ID	Year(2019:0 2018:1 2017:2 2013:3 2012:4)	Case	0:Control,1:Case	Laboratory_day	Sex(0:female,1:male)	Age	Period (2012−2013：1 2018−2019：0)	Onset	Time from onset to exam, day	Race (Japanese:1, Foreigners:0)	Contact with rubella(1:Yes, No:）	Recent travel history (Yes:1, No:0）	Pregnant (1:Yes, 0:No)	Rash (1:Yes, 0:No)	Location of rash (1:generalized, 0:focal)	Face rash (1:Yes, 0:No)	Trunk rash (1:Yes, 0:No)	Extremity rash (1:Yes, 0:No)	Lymphadenopahty (1:Yes, 0:No)	Cervical lymphadenopathy (1:Yes, 0:No)	Periauricular lymphadenopathy (1:Yes, 0:No)	Arthralgia (1:Yes, 0:No,)	Headache (1:Yes, 0:No)	Diarrhea (1:Yes, 0:No)	Nausea/Vomitting (1:Yes, 0:No)	Max Fever	Conjunctivitis(1:Yes, 0:No)	catal (1:Yes, 0:No)	WBC count	Atypical lymphocyte(%)	Atypical lymphocyte	Plt count (x10E4)	CRP	AST	ALT	LDH	IgM (0: negative, 1:positive, 2:±)	IgM titer	IgG (0: negative, 1:positive, 2:±)	Ig G titer	PCR (1:positive, 0: negative)	Gene type	IgM positive at first (1:positive 0:other)	IgM intermediate at first (1:intermediate 0:other)	IgM negative at first (1:negative 0:other)	Vaccination (0:none, 1:1 time, 2: 2time, 3: unclear)	Vaccination for analysis in rubella (0 vs 1) (1:none 0:1time)	Vaccination for analysis in rubella (1 vs others) (1:1time 0:others)	No vaccination vs others (1:no vaccine 0:other)
1	0	rubella	1	2019-01-07	0	31	0	2019-01-01	7	1	0	0	0	1	1	0	1	1	1	1	1	0	0	0	0	37.3	1	0	2960	0.04	118	14.7	0.22	40	32	235	1	3.05	1	4.2	1	1E	1	0	0	0	1	0	1
3	0	rubella	1	2019-03-12	0	26	0	2019-03-09	4	1	0	0	0	1	1	0	1	1	1	1	1	0	0	0	0	37	1	1	3400	0.01	34	22	0.48	30	38	254	1	2.23	0	1.4	1	1E	1	0	0	0	1	0	1
7	1	rubella	1	2018-08-09	1	28	0	2018-08-08	2	1	0	0	0	1	1	1	0	1	1	1	1	1	0	0	0	37.8	1	0	4780	0.02	95	15.9	0.69	36	35		2	0.99	0	0.03	1	1E	0	1	0	0	1	0	1
9	1	rubella	1	2018-09-21	1	42	0	2018-09-13	9	1	0	0	0	1	1	1	1	1	1	1	1	0	0	0	0	37.5	0	1	5720	0.03	171	21.1	0.36	212	332	382	1	7.15	1	4.1	1	1E	1	0	0	1	0	1	0
10	1	rubella	1	2018-10-06	1	53	0	2018-10-06	1	1	0	1	0	1	1	0	1	1	1	1	1	0	1	0	0	38.5	1	0	3090			24.8	0.26	50	49	249	1	1.41	0	0.8	1	1E	1	0	0	0	1	0	1
16	1	rubella	1	2018-12-12	1	45	0	2018-12-11	2	1	0	0	0	1	1	1	1	1	0	0	0	1	0	0	0	38	1	0	2870	0.02	57	17.8	0.47	28	12	206	2	0.91	1	2	1	1E	0	1	0	0	1	0	1
22	3	rubella	1	2013-01-30	1	22	1	2013-01-14	17	1	0	0	0	1	1	1	1	1	1	1	1	0	0	0	0	37.3	1	0	3680	0.01	36	18.9	0.18	20	16	197	1	8.26	1	45.5			1	0	0	0	1	0	1
25	3	rubella	1	2013-02-01	1	23	1	2013-01-30	3	1	0	0	0	1	1	1	1	1	1	1	1	0	0	0	0	37.4	1	0	4930	0	0	14.6	0.12	33	44	321	1	5.37	1	4.5			1	0	0	0	1	0	1
26	3	rubella	1	2013-02-06	1	37	1	2013-02-01	6	1	0	0	0	1	1	1	1	1	1	0	0	1	0	0	0			1	5370	0	0	19.2	0.45	67	127	263	1	2.24	1	9.4			1	0	0	1	0	1	0
50	3	rubella	1	2013-06-03	1	29	1	2013-05-28	7	1	0	0	0	1	1	1	1	1	0	0	0	1	0	0	0	38	1	1	7740			13.8	1.81	48	39	564	1	9.8	2	3.8			1	0	0	1	0	1	0
51	3	rubella	1	2013-06-05	0	25	1	2013-06-01	5	1	0	0	0	1	1	1	1	1	1	1	1	1	0	0	1	39.9	1	1	6860	0.27	1852	10.2	1.48	42	12	551	1	9.25	1	4.3			1	0	0	0	1	0	1
55	3	rubella	1	2013-06-24	1	18	1	2013-06-22	3	1	0	0	0	1	1	0	1	1	1	1		0	1	0	1	37.3		0	6520	0.03	195	13.8	0.14	29	37	305	1	13.27	1	15.3			1	0	0	1	0	1	0
57	3	rubella	1	2013-07-09	0	28	1	2013-06-29	11	1	1	0	0	1	1	1	1	1	1	1	1	0	0	1	0	37.1	1	1									0	0.47	0	0.9			0	0	1	0	1	0	1
59	3	rubella	1	2013-09-06	0	48	1	2013-08-24	14	1	0	0	0	1	1	1	1	1	1	1		0	0	1	0	37.1	1	0	2570			18	0.49	18	15	176	0	0.26	0	0.5			0	0	1	0	1	0	1
64	4	rubella	1	2012-07-13	0	22	1	2012-07-03	11	1	0	0	0	1	1	1	1	1	1	1		0	1	1	1	38	1	0	4750			17.2	0.02	34	30	249	0	0.24	0	1			0	0	1	0	1	0	1
69	4	rubella	1	2012-08-30	1	24	1	2012-08-29	2	1	0	0	0	1	1	1	1	1	1	0	0	0	1	0	0	38	1	1	3870	0.02	75	12.8	0.64	38	47	229	1	2.16	0	0.1			1	0	0	1	0	1	0
71	4	rubella	1	2012-09-03	1	22	1	2012-09-01	3	1	0	0	0	1	1	1	1	1	1	1	1	1	0	1	0	39.3	1	0	5370	0.02	107	14.8	1.68	33	20	294	1	2.14	0	1.9			1	0	0	1	0	1	0
73	4	rubella	1	2012-10-01	1	22	1	2012-09-25	7	1	0	0	0	1	1	1	1	1	1	1		0	1	0	0	38	1	1	3440	0.02	68	19.5	0.38	28	19	313	1	2.61	0	1			1	0	0	1	0	1	0
74	4	rubella	1	2012-10-04	0	31	1	2012-09-18	17	1	0	0	0	1	1	1	1	1	1	1	1	1	1	0	0	39.5	1	1	3030	0.01	30	10.4	3.89	60	32	293	0	0.43	0	0.8			0	0	1	1	0	1	0
[truncated: 4 more columns]
